# Supplementary material for: 3D Electrospun Polycaprolactone Scaffolds to Assess Human Periodontal Ligament Cells Mechanobiological Behaviour
Source: Biomimetics (Basel). 2023 Mar 7;8(1):108. doi: 10.3390/biomimetics8010108 (PMC10046578; doi:10.3390/biomimetics8010108)
Supplement: Supplementary file 1 [file biomimetics-08-00108-s001.zip]

Archive with 1 entries (1 files):
- biomimetics-2271654-supplementary.pdf
